# Supplementary material for: Elevated Sperm DNA Damage in IVF–ICSI Treatments Is Not Related to Pregnancy Complications and Adverse Neonatal Outcomes
Source: J Clin Med. 2023 Oct 27;12(21):6802. doi: 10.3390/jcm12216802 (PMC10649005; doi:10.3390/jcm12216802)
Supplement: Supplementary file 1 [file jcm-12-06802-s001.zip]

Archive with 3 entries (3 files):
- Supplemental Table S1-demographics multiple deliveries.pdf
- Supplementary Table S2-clinical outcomes multiple own.pdf
- Supplementary Table S3-clinical outcomes multiple donated.pdf
